# Supplementary material for: Impingement of suspending droplets with coming ones at different off-central distances: A molecular dynamics study
Source: PLoS One. 2025 Sep 12;20(9):e0330359. doi: 10.1371/journal.pone.0330359 (PMC12431049; doi:10.1371/journal.pone.0330359)
Supplement: S1 Data — See the supplementary material for all the data files related to the figures and the program files of molecular dynamics simulation. (ZIP) [file pone.0330359.s001.zip]

Archive with 268 entries (172 files):
- date file/
- date file/program file/
- date file/program file/PH-1 nm/
- date file/program file/PH-1 nm/in
- date file/program file/PH-1 nm/mW.sw
- date file/program file/PH-3 nm/
- date file/program file/PH-3 nm/in
- date file/program file/PH-3 nm/mW.sw
- date file/program file/PH-5 nm/
- date file/program file/PH-5 nm/in
- date file/program file/PH-5 nm/mW.sw
- date file/program file/PH-6 nm/
- date file/program file/PH-6 nm/in
- date file/program file/PH-6 nm/mW.sw
- date file/program file/SC- 6 nm/
- date file/program file/SC- 6 nm/in
- date file/program file/SC- 6 nm/mW.sw
- date file/program file/SC-1 nm/
- date file/program file/SC-1 nm/0.00108/
- date file/program file/SC-1 nm/0.00108/velocity -1/
- date file/program file/SC-1 nm/0.00108/velocity -1/in
- date file/program file/SC-1 nm/0.00108/velocity -1/mW.sw
- date file/program file/SC-1 nm/0.00108/velocity -10/
- date file/program file/SC-1 nm/0.00108/velocity -10/in
- date file/program file/SC-1 nm/0.00108/velocity -10/mW.sw
- date file/program file/SC-1 nm/0.00108/velocity -2/
- date file/program file/SC-1 nm/0.00108/velocity -2/in
- date file/program file/SC-1 nm/0.00108/velocity -2/mW.sw
- date file/program file/SC-1 nm/0.00108/velocity -3/
- date file/program file/SC-1 nm/0.00108/velocity -3/in
- date file/program file/SC-1 nm/0.00108/velocity -3/mW.sw
- date file/program file/SC-1 nm/0.00108/velocity -5/
- date file/program file/SC-1 nm/0.00108/velocity -5/in
- date file/program file/SC-1 nm/0.00108/velocity -5/mW.sw
- date file/program file/SC-1 nm/0.00108/velocity -8/
- date file/program file/SC-1 nm/0.00108/velocity -8/in
- date file/program file/SC-1 nm/0.00108/velocity -8/mW.sw
- date file/program file/SC-1 nm/0.00108/velocity -9/
- date file/program file/SC-1 nm/0.00108/velocity -9/in
- date file/program file/SC-1 nm/0.00108/velocity -9/mW.sw
- date file/program file/SC-1 nm/0.0075/
- date file/program file/SC-1 nm/0.0075/velocity -1/
- date file/program file/SC-1 nm/0.0075/velocity -1/in
- date file/program file/SC-1 nm/0.0075/velocity -1/mW.sw
- date file/program file/SC-1 nm/0.0075/velocity -10/
- date file/program file/SC-1 nm/0.0075/velocity -10/in
- date file/program file/SC-1 nm/0.0075/velocity -10/mW.sw
- date file/program file/SC-1 nm/0.0075/velocity -2/
- date file/program file/SC-1 nm/0.0075/velocity -2/in
- date file/program file/SC-1 nm/0.0075/velocity -2/mW.sw
- date file/program file/SC-1 nm/0.0075/velocity -3/
- date file/program file/SC-1 nm/0.0075/velocity -3/in
- date file/program file/SC-1 nm/0.0075/velocity -3/mW.sw
- date file/program file/SC-1 nm/0.0075/velocity -4/
- date file/program file/SC-1 nm/0.0075/velocity -4/in
- date file/program file/SC-1 nm/0.0075/velocity -4/mW.sw
- date file/program file/SC-1 nm/0.0075/velocity -5/
- date file/program file/SC-1 nm/0.0075/velocity -5/in
- date file/program file/SC-1 nm/0.0075/velocity -5/mW.sw
- date file/program file/SC-1 nm/0.0075/velocity -6/
- date file/program file/SC-1 nm/0.0075/velocity -6/in
- date file/program file/SC-1 nm/0.0075/velocity -6/mW.sw
- date file/program file/SC-1 nm/0.0075/velocity -7/
- date file/program file/SC-1 nm/0.0075/velocity -7/in
- date file/program file/SC-1 nm/0.0075/velocity -7/mW.sw
- date file/program file/SC-1 nm/0.0075/velocity -8/
- date file/program file/SC-1 nm/0.0075/velocity -8/in
- date file/program file/SC-1 nm/0.0075/velocity -8/mW.sw
- date file/program file/SC-1 nm/0.0075/velocity -9/
- date file/program file/SC-1 nm/0.0075/velocity -9/in
- date file/program file/SC-1 nm/0.0075/velocity -9/mW.sw
- date file/program file/SC-3 nm/
- date file/program file/SC-3 nm/0.0075/
- date file/program file/SC-3 nm/0.0075/velocity -1/
- date file/program file/SC-3 nm/0.0075/velocity -1/in
- date file/program file/SC-3 nm/0.0075/velocity -1/mW.sw
- date file/program file/SC-3 nm/0.0075/velocity -10/
- date file/program file/SC-3 nm/0.0075/velocity -10/in
- date file/program file/SC-3 nm/0.0075/velocity -10/mW.sw
- date file/program file/SC-3 nm/0.0075/velocity -2/
- date file/program file/SC-3 nm/0.0075/velocity -2/in
- date file/program file/SC-3 nm/0.0075/velocity -2/mW.sw
- date file/program file/SC-3 nm/0.0075/velocity -3/
- date file/program file/SC-3 nm/0.0075/velocity -3/in
- date file/program file/SC-3 nm/0.0075/velocity -3/mW.sw
- date file/program file/SC-3 nm/0.0075/velocity -4/
- date file/program file/SC-3 nm/0.0075/velocity -4/in
- date file/program file/SC-3 nm/0.0075/velocity -4/mW.sw
- date file/program file/SC-3 nm/0.0075/velocity -5/
- date file/program file/SC-3 nm/0.0075/velocity -5/in
- date file/program file/SC-3 nm/0.0075/velocity -5/mW.sw
- date file/program file/SC-3 nm/0.0075/velocity -6/
- date file/program file/SC-3 nm/0.0075/velocity -6/in
- date file/program file/SC-3 nm/0.0075/velocity -6/mW.sw
- date file/program file/SC-3 nm/0.0075/velocity -7/
- date file/program file/SC-3 nm/0.0075/velocity -7/in
- date file/program file/SC-3 nm/0.0075/velocity -7/mW.sw
- date file/program file/SC-3 nm/0.0075/velocity -8/
- date file/program file/SC-3 nm/0.0075/velocity -8/in
- date file/program file/SC-3 nm/0.0075/velocity -8/mW.sw
- date file/program file/SC-3 nm/0.0075/velocity -9/
- date file/program file/SC-3 nm/0.0075/velocity -9/in
- date file/program file/SC-3 nm/0.0075/velocity -9/mW.sw
- date file/program file/SC-3 nm/0.0108/
- date file/program file/SC-3 nm/0.0108/velocity -1/
- date file/program file/SC-3 nm/0.0108/velocity -1/in
- date file/program file/SC-3 nm/0.0108/velocity -1/mW.sw
- date file/program file/SC-3 nm/0.0108/velocity -10/
- date file/program file/SC-3 nm/0.0108/velocity -10/in
- date file/program file/SC-3 nm/0.0108/velocity -10/mW.sw
- date file/program file/SC-3 nm/0.0108/velocity -2/
- date file/program file/SC-3 nm/0.0108/velocity -2/in
- date file/program file/SC-3 nm/0.0108/velocity -2/mW.sw
- date file/program file/SC-3 nm/0.0108/velocity -3/
- date file/program file/SC-3 nm/0.0108/velocity -3/in
- date file/program file/SC-3 nm/0.0108/velocity -3/mW.sw
- date file/program file/SC-3 nm/0.0108/velocity -4/
- date file/program file/SC-3 nm/0.0108/velocity -4/in
- date file/program file/SC-3 nm/0.0108/velocity -4/mW.sw
- date file/program file/SC-3 nm/0.0108/velocity -5/
- date file/program file/SC-3 nm/0.0108/velocity -5/in
- date file/program file/SC-3 nm/0.0108/velocity -5/mW.sw
- date file/program file/SC-3 nm/0.0108/velocity -6/
- date file/program file/SC-3 nm/0.0108/velocity -6/in
- date file/program file/SC-3 nm/0.0108/velocity -6/mW.sw
- date file/program file/SC-3 nm/0.0108/velocity -7/
- date file/program file/SC-3 nm/0.0108/velocity -7/in
- date file/program file/SC-3 nm/0.0108/velocity -7/mW.sw
- date file/program file/SC-3 nm/0.0108/velocity -8/
- date file/program file/SC-3 nm/0.0108/velocity -8/in
- date file/program file/SC-3 nm/0.0108/velocity -8/mW.sw
- date file/program file/SC-3 nm/0.0108/velocity -9/
- date file/program file/SC-3 nm/0.0108/velocity -9/in
- date file/program file/SC-3 nm/0.0108/velocity -9/mW.sw
- date file/program file/SC-5 nm/
- date file/program file/SC-5 nm/0.0075/
- date file/program file/SC-5 nm/0.0075/velocity -1/
- date file/program file/SC-5 nm/0.0075/velocity -1/in
- date file/program file/SC-5 nm/0.0075/velocity -1/mW.sw
- date file/program file/SC-5 nm/0.0075/velocity -10/
- date file/program file/SC-5 nm/0.0075/velocity -10/in
- date file/program file/SC-5 nm/0.0075/velocity -10/mW.sw
- date file/program file/SC-5 nm/0.0075/velocity -2/
- date file/program file/SC-5 nm/0.0075/velocity -2/in
- date file/program file/SC-5 nm/0.0075/velocity -2/mW.sw
- date file/program file/SC-5 nm/0.0075/velocity -3/
- date file/program file/SC-5 nm/0.0075/velocity -3/in
- date file/program file/SC-5 nm/0.0075/velocity -3/mW.sw
- date file/program file/SC-5 nm/0.0075/velocity -4/
- date file/program file/SC-5 nm/0.0075/velocity -4/in
- date file/program file/SC-5 nm/0.0075/velocity -4/mW.sw
- date file/program file/SC-5 nm/0.0075/velocity -5/
- date file/program file/SC-5 nm/0.0075/velocity -5/in
- date file/program file/SC-5 nm/0.0075/velocity -5/mW.sw
- date file/program file/SC-5 nm/0.0075/velocity -6/
- date file/program file/SC-5 nm/0.0075/velocity -6/in
- date file/program file/SC-5 nm/0.0075/velocity -6/mW.sw
- date file/program file/SC-5 nm/0.0075/velocity -7/
- date file/program file/SC-5 nm/0.0075/velocity -7/in
- date file/program file/SC-5 nm/0.0075/velocity -7/mW.sw
- date file/program file/SC-5 nm/0.0075/velocity -8/
- date file/program file/SC-5 nm/0.0075/velocity -8/in
- date file/program file/SC-5 nm/0.0075/velocity -8/mW.sw
- date file/program file/SC-5 nm/0.0075/velocity -9/
- date file/program file/SC-5 nm/0.0075/velocity -9/in
- date file/program file/SC-5 nm/0.0075/velocity -9/mW.sw
- date file/program file/SC-5 nm/0.0108/
- date file/program file/SC-5 nm/0.0108/velocity -1/
- date file/program file/SC-5 nm/0.0108/velocity -1/in
- date file/program file/SC-5 nm/0.0108/velocity -1/mW.sw
- date file/program file/SC-5 nm/0.0108/velocity -10/
- date file/program file/SC-5 nm/0.0108/velocity -10/in
- date file/program file/SC-5 nm/0.0108/velocity -10/mW.sw
- date file/program file/SC-5 nm/0.0108/velocity -2/
- date file/program file/SC-5 nm/0.0108/velocity -2/in
- date file/program file/SC-5 nm/0.0108/velocity -2/mW.sw
- date file/program file/SC-5 nm/0.0108/velocity -3/
- date file/program file/SC-5 nm/0.0108/velocity -3/in
- date file/program file/SC-5 nm/0.0108/velocity -3/mW.sw
- date file/program file/SC-5 nm/0.0108/velocity -4/
- date file/program file/SC-5 nm/0.0108/velocity -4/in
- date file/program file/SC-5 nm/0.0108/velocity -4/mW.sw
- date file/program file/SC-5 nm/0.0108/velocity -5/
- date file/program file/SC-5 nm/0.0108/velocity -5/in
- date file/program file/SC-5 nm/0.0108/velocity -5/mW.sw
- date file/program file/SC-5 nm/0.0108/velocity -6/
- date file/program file/SC-5 nm/0.0108/velocity -6/in
- date file/program file/SC-5 nm/0.0108/velocity -6/mW.sw
- date file/program file/SC-5 nm/0.0108/velocity -7/
- date file/program file/SC-5 nm/0.0108/velocity -7/in
- date file/program file/SC-5 nm/0.0108/velocity -7/mW.sw
- date file/program file/SC-5 nm/0.0108/velocity -8/
- date file/program file/SC-5 nm/0.0108/velocity -8/in
- date file/program file/SC-5 nm/0.0108/velocity -8/mW.sw
- date file/program file/SC-5 nm/0.0108/velocity -9/
- date file/program file/SC-5 nm/0.0108/velocity -9/in
- date file/program file/SC-5 nm/0.0108/velocity -9/mW.sw
- date file/program file/SC-6 nm/
- date file/program file/SC-6 nm/0.0075/
- date file/program file/SC-6 nm/0.0075/velocity -1/
- date file/program file/SC-6 nm/0.0075/velocity -1/in
- date file/program file/SC-6 nm/0.0075/velocity -1/mW.sw
- date file/program file/SC-6 nm/0.0075/velocity -10/
- date file/program file/SC-6 nm/0.0075/velocity -10/in
- date file/program file/SC-6 nm/0.0075/velocity -10/mW.sw
- date file/program file/SC-6 nm/0.0075/velocity -2/
- date file/program file/SC-6 nm/0.0075/velocity -2/in
- date file/program file/SC-6 nm/0.0075/velocity -2/mW.sw
- date file/program file/SC-6 nm/0.0075/velocity -3/
- date file/program file/SC-6 nm/0.0075/velocity -3/in
- date file/program file/SC-6 nm/0.0075/velocity -3/mW.sw
- date file/program file/SC-6 nm/0.0075/velocity -4/
- date file/program file/SC-6 nm/0.0075/velocity -4/in
- date file/program file/SC-6 nm/0.0075/velocity -4/mW.sw
- date file/program file/SC-6 nm/0.0075/velocity -5/
- date file/program file/SC-6 nm/0.0075/velocity -5/in
- date file/program file/SC-6 nm/0.0075/velocity -5/mW.sw
- date file/program file/SC-6 nm/0.0075/velocity -6/
- date file/program file/SC-6 nm/0.0075/velocity -6/in
- date file/program file/SC-6 nm/0.0075/velocity -6/mW.sw
- date file/program file/SC-6 nm/0.0075/velocity -7/
- date file/program file/SC-6 nm/0.0075/velocity -7/in
- date file/program file/SC-6 nm/0.0075/velocity -7/mW.sw
- date file/program file/SC-6 nm/0.0075/velocity -8/
- date file/program file/SC-6 nm/0.0075/velocity -8/in
- date file/program file/SC-6 nm/0.0075/velocity -8/mW.sw
- date file/program file/SC-6 nm/0.0075/velocity -9/
- date file/program file/SC-6 nm/0.0075/velocity -9/in
- date file/program file/SC-6 nm/0.0075/velocity -9/mW.sw
- date file/program file/SC-6 nm/0.0108/
- date file/program file/SC-6 nm/0.0108/velocity -1/
- date file/program file/SC-6 nm/0.0108/velocity -1/in
- date file/program file/SC-6 nm/0.0108/velocity -1/mW.sw
- date file/program file/SC-6 nm/0.0108/velocity -10/
- date file/program file/SC-6 nm/0.0108/velocity -10/in
- date file/program file/SC-6 nm/0.0108/velocity -10/mW.sw
- date file/program file/SC-6 nm/0.0108/velocity -2/
- date file/program file/SC-6 nm/0.0108/velocity -2/in
- date file/program file/SC-6 nm/0.0108/velocity -2/mW.sw
- date file/program file/SC-6 nm/0.0108/velocity -3/
- date file/program file/SC-6 nm/0.0108/velocity -3/in
- date file/program file/SC-6 nm/0.0108/velocity -3/mW.sw
- date file/program file/SC-6 nm/0.0108/velocity -4/
- date file/program file/SC-6 nm/0.0108/velocity -4/in
- date file/program file/SC-6 nm/0.0108/velocity -4/mW.sw
- date file/program file/SC-6 nm/0.0108/velocity -5/
- date file/program file/SC-6 nm/0.0108/velocity -5/in
- date file/program file/SC-6 nm/0.0108/velocity -5/mW.sw
- date file/program file/SC-6 nm/0.0108/velocity -6/
- date file/program file/SC-6 nm/0.0108/velocity -6/in
- date file/program file/SC-6 nm/0.0108/velocity -6/mW.sw
- date file/program file/SC-6 nm/0.0108/velocity -7/
- date file/program file/SC-6 nm/0.0108/velocity -7/in
- date file/program file/SC-6 nm/0.0108/velocity -7/mW.sw
- date file/program file/SC-6 nm/0.0108/velocity -8/
- date file/program file/SC-6 nm/0.0108/velocity -8/in
- date file/program file/SC-6 nm/0.0108/velocity -8/mW.sw
- date file/program file/SC-6 nm/0.0108/velocity -9/
- date file/program file/SC-6 nm/0.0108/velocity -9/in
- date file/program file/SC-6 nm/0.0108/velocity -9/mW.sw
- Figure 2b..xlsx
- Figure 3b.xlsx
- Figure 4a..xlsx
- Figure 4b..xlsx
- Figure 7b..xlsx
- Figure 7c..xlsx
- Figure 8a..xlsx
- Figure 9a..xlsx
