# Supplementary material for: Impingement of suspending droplets with coming ones at different off-central distances: A molecular dynamics study
Source: PLoS One. 2025 Sep 12;20(9):e0330359. doi: 10.1371/journal.pone.0330359 (PMC12431049; doi:10.1371/journal.pone.0330359)
Supplement: S1 Data — See the supplementary material for all the data files related to the figures and the program files of molecular dynamics simulation. (ZIP) [file pone.0330359.s001.zip › date file/program file/PH-1 nm/mW.sw]

	# mW parameters for various elements and mixtures
	# multiple entries can be added to this file, LAMMPS reads the ones it needs
	# these entries are in LAMMPS metal units:
	# epsilon = eV; sigma = Angstroms
	# other quantities are unitless
	# format of a single entry (one or more lines):
	# element 1, element 2, element 3,
	# epsilon, sigma, a, lambda, gamma, costheta0, A, B, p, q, tol
	# Here are the original parameters in metal units, for Silicon from:
	#
	# after unit translation, the value of epsilon is 0.268380505
	#
	Si Si Si 0.26838 2.3925 1.80 23.15 1.20 -0.333333333333
	7.049556277 0.6022245584 4.0 0.0 0.0
