# Supplementary material for: Impingement of suspending droplets with coming ones at different off-central distances: A molecular dynamics study
Source: PLoS One. 2025 Sep 12;20(9):e0330359. doi: 10.1371/journal.pone.0330359 (PMC12431049; doi:10.1371/journal.pone.0330359)
Supplement: S1 Data — See the supplementary material for all the data files related to the figures and the program files of molecular dynamics simulation. (ZIP) [file pone.0330359.s001.zip › Figure 2b..xlsx]

## Sheet: Sheet1
x	y	x	y
0	0	0	0
2	0	2	0
4	0	4	0
6	0	6	0
8	0	8	0
10	0	10	0
12	0	12	0
14	0	14	0
16	0	16	0
18	0	18	0
20	0	20	0
22	0	22	0
24	0	24	0
26	0	26	0
28	0	28	0
30	0	30	0
32	0	32	0
34	0	34	0
36	0.44402	36	0.30909
38	0.7526	38	0.76371
40	1.00943	40	0.97609
42	1.11102	42	1.05737
44	1.14784	44	1.12753
46	1.15896	46	1.20721
48	1.23102	48	1.24023
50	1.24404	50	1.21642
52	1.27166	52	1.26055
54	1.20531	54	1.28277
56	1.23293	56	1.23293
58	1.24213	58	1.23102
60	1.20721	60	1.16626
62	1.14054	62	1.14054
64	1.13134	64	1.13673
66	1.11292	66	1.12213
68	1.0961	68	1.07578
70	1.11641	70	1.10181
72	1.05927	72	1.08879
74	1.05927	74	1.04276
76	1.04276	76	1.05387
78	1.03514	78	1.06118
80	1.01863	80	1.01292
82	1.00022	82	1.01292
84	0.9707	84	0.99451
86	0.96689	86	1.01482
88	0.88942	88	1.00752
90	0.89482	90	1.03165
92	0.90212	92	0.98911
94	0.88561	94	1.02054
96	0.90784	96	1.00213
98	0.87831	98	1.00562
100	0.8672	100	1.01673
102	0.89673	102	1.04435
104	0.91514	104	1.03514
106	0.96879	106	0.99832
108	0.96689	108	1.04276
110	0.9834	110	1.03514
112	0.97228	112	1.04435
114	1.00752	114	1.04276
116	0.93006	116	1.01292
118	0.95768	118	0.99832
120	1.01863	120	0.9799
122	0.96689	122	1.00213
124	0.9926	124	1.00943
126	1.03895	126	0.99832
128	1.01482	128	1.00562
130	0.99641	130	0.98911
132	1.04086	132	0.9834
