# Supplementary material for: Impingement of suspending droplets with coming ones at different off-central distances: A molecular dynamics study
Source: PLoS One. 2025 Sep 12;20(9):e0330359. doi: 10.1371/journal.pone.0330359 (PMC12431049; doi:10.1371/journal.pone.0330359)
Supplement: S1 Data — See the supplementary material for all the data files related to the figures and the program files of molecular dynamics simulation. (ZIP) [file pone.0330359.s001.zip › Figure 3b.xlsx]

## Sheet: Sheet1
x	y	x	y
0	0	0	0
2	0	2	0
4	0	4	0
6	0	6	0
8	0	8	0
10	0	10	0
12	0	12	0
14	0	14	0
16	0	16	0
18	0	18	0
20	0.45088	20	0.83238
22	1.12911	22	1.3545
24	1.44906	24	1.5371
26	1.57501	26	1.56563
28	1.56563	28	1.61047
30	1.55585	30	1.58438
32	1.51305	32	1.53221
34	1.46577	34	1.45151
36	1.42094	36	1.34472
38	1.37814	38	1.28317
40	1.30437	40	1.22856
42	1.24282	42	1.22407
44	1.20736	44	1.23589
46	1.21185	46	1.12666
48	1.15968	48	1.15275
50	1.15275	50	1.10547
52	1.06512	52	1.04107
54	1.12911	54	1.0533
56	1.06512	56	0.99868
58	1.08142	58	0.94651
60	1.03903	60	0.99134
62	1.01743	62	0.91308
64	1.03414	64	0.90371
66	0.99134	66	0.89882
68	0.98441	68	0.91308
70	0.9889	70	0.92042
72	0.89678	72	0.87029
74	0.91064	74	0.89678
76	0.86825	76	0.89189
78	0.9298	78	0.90126
80	0.90371	80	0.88252
82	0.9086	82	0.89189
84	0.84909	84	0.85847
86	0.86091	86	0.9249
88	0.89189	88	0.9249
90	0.87029	90	0.92735
92	0.89434	92	0.95344
94	0.88944	94	0.93917
96	0.95833	96	0.9249
98	0.9298	98	0.97504
100	0.9298	100	0.97015
102	0.89678	102	0.98441
104	0.90126	104	1.01498
106	0.91798	106	1.06715
108	0.94406	108	1.0105
110	0.91553	110	1.01987
112	1.00112	112	1.00112
114	0.99134	114	1.01987
116	1.00805	116	0.97708
118	0.98686	118	0.99868
120	1.0105	120	0.97504
122	0.98197	122	0.99868
124	1.0105	124	0.96077
126	0.98686	126	0.97504
128	0.96526	128	0.97952
130	0.96526	130	0.94895
132	0.95344	132	0.97015
