# Supplementary material for: Impingement of suspending droplets with coming ones at different off-central distances: A molecular dynamics study
Source: PLoS One. 2025 Sep 12;20(9):e0330359. doi: 10.1371/journal.pone.0330359 (PMC12431049; doi:10.1371/journal.pone.0330359)
Supplement: S1 Data — See the supplementary material for all the data files related to the figures and the program files of molecular dynamics simulation. (ZIP) [file pone.0330359.s001.zip › Figure 4a..xlsx]

## Sheet: Sheet1
x	y	x	y
0	0	0	0
2	0	2	0
4	0	4	0
6	0	6	0
8	0	8	0
10	0	10	0
12	0	12	0
14	0	14	0
16	0	16	0
18	0	18	0
20	0	20	0
22	0	22	0
24	0	24	0
26	0	26	0
28	0	28	0
30	0	30	0
32	0	32	0
34	0.03045	34	0.25293
36	0.65555	36	0.66661
38	0.83221	38	0.84516
40	0.97568	40	0.94439
42	1.04931	42	1.01234
44	1.09324	44	1.11157
46	1.05658	46	1.1318
48	1.08218	48	1.17415
50	1.14128	50	1.189
52	1.1871	52	1.22945
54	1.19816	54	1.20543
56	1.18521	56	1.24968
58	1.16688	58	1.21649
60	1.0215	60	1.22945
62	1.09514	62	1.2146
64	1.13938	64	1.19816
66	1.11726	66	1.15392
68	1.13938	68	1.13369
70	1.10999	70	1.13369
72	1.09135	72	1.06038
74	1.06038	74	1.08408
76	1.08597	76	1.04552
78	1.1062	78	1.03636
80	1.1043	80	1.01803
82	1.06038	82	1.00318
84	1.00318	84	0.97568
86	0.99211	86	1.01961
88	0.99938	88	0.96272
90	0.90932	90	0.96462
92	0.95356	92	0.94977
94	0.96462	94	0.96272
96	0.96999	96	0.98674
98	0.96999	98	0.96841
100	0.92796	100	0.98295
102	0.92954	102	0.98295
104	0.92606	104	1.01961
106	0.91848	106	0.99938
108	0.90584	108	1.0234
110	0.90932	110	0.99938
112	0.9425	112	0.98864
114	0.88561	114	1.03067
116	0.93144	116	1.00886
118	0.93713	118	0.99022
120	0.90394	120	1.01803
122	0.90774	122	0.98864
124	0.9406	124	1.01803
126	0.93871	126	0.94819
128	0.92227	128	0.97189
130	0.93871	130	0.96999
132	0.97378	132	0.95356
