# Supplementary material for: Impingement of suspending droplets with coming ones at different off-central distances: A molecular dynamics study
Source: PLoS One. 2025 Sep 12;20(9):e0330359. doi: 10.1371/journal.pone.0330359 (PMC12431049; doi:10.1371/journal.pone.0330359)
Supplement: S1 Data — See the supplementary material for all the data files related to the figures and the program files of molecular dynamics simulation. (ZIP) [file pone.0330359.s001.zip › Figure 4b..xlsx]

## Sheet: Sheet1
x	y	x	y
0	0	0	0
2	0	2	0
4	0	4	0
6	0	6	0
8	0	8	0
10	0	10	0
12	0	12	0
14	0	14	0
16	0	16	0
18	0.54819	18	0.68927
20	1.01387	20	1.1784
22	1.22772	22	1.27259
24	1.3219	24	1.3785
26	1.47228	26	1.36677
28	1.503	28	1.3502
30	1.57617	30	1.3312
32	1.56202	32	1.34292
34	1.53817	34	1.3219
36	1.57819	36	1.26531
38	1.51957	38	1.22327
40	1.39264	40	1.18082
42	1.3785	42	1.16182
44	1.36677	44	1.10078
46	1.27501	46	1.09391
48	1.21357	48	1.08664
50	1.17153	50	1.08179
52	1.15738	52	1.04662
54	1.15495	54	1.00215
56	1.07006	56	0.97143
58	1.01832	58	1.02317
60	1.03489	60	0.99043
62	0.98073	62	0.92656
64	0.98315	64	0.90796
66	0.988	66	0.93141
68	1.00215	68	0.86552
70	0.93383	70	0.88209
72	0.93383	72	0.87482
74	0.90311	74	0.84894
76	0.91969	76	0.82792
78	0.92211	78	0.8538
80	0.91484	80	0.82307
82	0.88694	82	0.84894
84	0.89624	84	0.92454
86	0.94071	86	0.88896
88	0.90554	88	0.82792
90	0.90311	90	0.87482
92	0.90554	92	0.90796
94	0.91969	94	0.91281
96	0.90311	96	0.89624
98	0.90311	98	0.88694
100	0.91281	100	0.95243
102	0.97143	102	0.99973
104	0.93141	104	0.94798
106	0.94313	106	0.93141
108	0.94798	108	0.99043
110	0.92656	110	0.95728
112	0.92454	112	0.99973
114	0.92211	114	0.97143
116	0.97143	116	0.97628
118	0.89867	118	1.01145
120	0.90796	120	1.01832
122	0.91969	122	1.02317
124	0.91484	124	1.00902
126	0.91969	126	0.95728
128	0.89139	128	0.98073
130	0.92454	130	1.01145
132	0.90069	132	0.98315
