# Supplementary material for: Impingement of suspending droplets with coming ones at different off-central distances: A molecular dynamics study
Source: PLoS One. 2025 Sep 12;20(9):e0330359. doi: 10.1371/journal.pone.0330359 (PMC12431049; doi:10.1371/journal.pone.0330359)
Supplement: S1 Data — See the supplementary material for all the data files related to the figures and the program files of molecular dynamics simulation. (ZIP) [file pone.0330359.s001.zip › Figure 7b..xlsx]

## Sheet: Sheet1
x	y	x	y
35	1.26237	35	1.26237
36	1.24956	36	1.26164
37	1.28654	37	1.24956
38	1.29935	38	1.2603
39	1.34902	39	1.31204
40	1.37391	40	1.32278
41	1.4115	41	1.37391
42	1.47471	42	1.42431
43	1.53866	43	1.47471
44	1.54927	44	1.48679
45	1.55001	45	1.48606
46	1.53573	46	1.51169
47	1.53646	47	1.54781
48	1.53646	48	1.56062
49	1.54927	49	1.57417
50	1.54781	50	1.57478
51	1.54854	51	1.58625
52	1.53646	52	1.58552
53	1.53512	53	1.5727
54	1.55001	54	1.56136
55	1.53719	55	1.55074
56	1.52511	56	1.55074
57	1.51169	57	1.49887
58	1.49887	58	1.4846
59	1.47398	59	1.48533
60	1.44908	60	1.49814
61	1.43713	61	1.48606
62	1.42358	62	1.47471
63	1.39942	63	1.46056
64	1.3866	64	1.46056
65	1.3866	65	1.43493
66	1.38734	66	1.42431
67	1.3866	67	1.39869
68	1.38599	68	1.38526
69	1.37452	69	1.39661
70	1.36256	70	1.38599
71	1.33694	71	1.41077
72	1.31204	72	1.39869
73	1.27446	73	1.38526
74	1.24883	74	1.36256
75	1.23687	75	1.32339
76	1.24883	76	1.32339
77	1.27446	77	1.3362
78	1.27372	78	1.32412
79	1.28654	79	1.32412
80	1.27372	80	1.31143
81	1.24883	81	1.28861
82	1.22406	82	1.27372
83	1.22479	83	1.28788
84	1.21197	84	1.28788
85	1.21197	85	1.29935
86	1.22406	86	1.29935
87	1.23748	87	1.3107
88	1.22406	88	1.29935
89	1.21197	89	1.28654
90	1.21197	90	1.27372
91	1.21197	91	1.27372
92	1.19989	92	1.26237
93	1.21197	93	1.24883
94	1.19916	94	1.24883
95	1.21271	95	1.28654
96	1.19916	96	1.25029
97	1.18708	97	1.29935
98	1.18708	98	1.31143
99	1.19916	99	1.29715
100	1.19916	100	1.27372
101	1.18708	101	1.28727
102	1.21197	102	1.27446
103	1.22479	103	1.24822
104	1.25029	104	1.25957
105	1.27372	105	1.24956
106	1.24956	106	1.27446
107	1.26237	107	1.26164
108	1.2858	108	1.27446
109	1.27446	109	1.24883
110	1.28654	110	1.23614
111	1.28654	111	1.22406
112	1.25029	112	1.23614
113	1.27446	113	1.22332
114	1.28654	114	1.22332
115	1.26237	115	1.21271
116	1.28654	116	1.21197
117	1.26311	117	1.22406
118	1.24956	118	1.21197
119	1.23687	119	1.21197
120	1.25029	120	1.22479
121	1.23687	121	1.21124
122	1.26164	122	1.23894
123	1.27519	123	1.22686
124	1.28788	124	1.23821
125	1.25029	125	1.22686
126	1.27372	126	1.2254
127	1.26237	127	1.23614
128	1.28654	128	1.23614
129	1.28654	129	1.22406
130	1.26311	130	1.23748
131	1.28788	131	1.24883
132	1.27519	132	1.23687
133	1.29935	133	1.24883
134	1.32339	134	1.26164
135	1.29862	135	1.24956
136	1.27299	136	1.27299
137	1.28727	137	1.28727
138	1.27372	138	1.27372
139	1.29935	139	1.29996
