# Supplementary material for: Impingement of suspending droplets with coming ones at different off-central distances: A molecular dynamics study
Source: PLoS One. 2025 Sep 12;20(9):e0330359. doi: 10.1371/journal.pone.0330359 (PMC12431049; doi:10.1371/journal.pone.0330359)
Supplement: S1 Data — See the supplementary material for all the data files related to the figures and the program files of molecular dynamics simulation. (ZIP) [file pone.0330359.s001.zip › Figure 7c..xlsx]

## Sheet: Sheet1
x	y1	y2	y3	y4
0	29.8765	29.8765	0.06589	-0.03922
4	29.8765	29.8765	0.06589	-0.03922
11	29.8765	30.0867	-0.03922	-0.03922
18	31.0748	31.3061	-1.23753	-1.36367
25	33.4925	32.7356	-3.55007	-2.89835
32	34.0601	33.1771	-4.2228	-3.00347
39	36.3516	34.7118	-5.08475	-3.78132
46	40.8715	38.8954	-4.66429	-3.44495
52	43.8358	41.9648	-2.22562	-1.23753
59	44.8239	43.1841	1.05397	2.81991
66	45.3705	44.0671	4.35459	6.89837
73	45.6017	44.929	6.66712	10.199
80	45.9381	46.0432	8.32793	13.6047
87	45.812	47.2415	9.52625	15.5809
93	45.7069	47.683	10.4092	17.557
100	44.929	48.566	10.9558	19.1968
107	44.1722	49.0075	10.7456	21.2991
114	43.1841	49.7853	10.0728	22.6236
121	42.3011	50.2058	9.2109	23.4855
128	41.4181	50.2058	8.2018	24.3685
135	40.0937	50.7734	7.55008	25.3566
142	39.442	50.8785	7.21372	26.1344
148	38.4539	51.6353	7.00349	27.3538
156	37.3607	51.8666	6.66712	28.2157
162	36.9192	51.7615	6.562	29.3299
169	36.688	51.8666	6.77223	30.2129
176	36.5829	52.0768	6.89837	31.3061
183	36.3516	52.203	7.33985	32.0629
190	36.1414	52.7496	7.88645	33.3874
197	35.5948	53.191	8.2018	34.1652
203	35.1533	53.6325	8.43305	35.0482
210	34.8169	53.191	8.09668	35.5948
217	34.3754	52.9598	8.2018	36.0363
224	34.1652	52.9598	8.32793	36.4778
231	34.2703	52.8547	9.08476	37.0243
237	34.3754	52.8547	9.52625	37.6761
244	34.6067	52.9598	10.0728	37.6761
251	34.8169	52.7496	10.5143	38.0124
258	35.2584	52.5183	11.3973	38.2227
265	35.2584	52.203	11.9439	38.1175
272	35.3635	52.3081	12.6166	38.1175
279	35.2584	52.203	13.4996	38.1175
285	35.0482	52.0768	13.1632	38.4539
292	34.8169	51.9717	13.1632	38.4539
300	34.7118	51.8666	13.1632	38.559
