# Supplementary material for: Impingement of suspending droplets with coming ones at different off-central distances: A molecular dynamics study
Source: PLoS One. 2025 Sep 12;20(9):e0330359. doi: 10.1371/journal.pone.0330359 (PMC12431049; doi:10.1371/journal.pone.0330359)
Supplement: S1 Data — See the supplementary material for all the data files related to the figures and the program files of molecular dynamics simulation. (ZIP) [file pone.0330359.s001.zip › Figure 8a..xlsx]

## Sheet: Sheet1
x	y	x	y
5.03179	5.42322	5.03179	2.61351
11.1367	10.0183	11.1367	6.85734
19.5371	26.0277	19.5371	20.6571
30.3307	40.325	30.3307	32.7447
43.5662	53.7004	43.5662	46.2079
59.3414	54.7248	59.3414	40.5007
77.3876	53.0126	77.3876	36.4178
98.1445	55.1492	98.1445	31.3837
121.026	54.1248	121.026	29.174
