# Supplementary material for: Impingement of suspending droplets with coming ones at different off-central distances: A molecular dynamics study
Source: PLoS One. 2025 Sep 12;20(9):e0330359. doi: 10.1371/journal.pone.0330359 (PMC12431049; doi:10.1371/journal.pone.0330359)
Supplement: S1 Data — See the supplementary material for all the data files related to the figures and the program files of molecular dynamics simulation. (ZIP) [file pone.0330359.s001.zip › Figure 9a..xlsx]

## Sheet: Sheet1
x	y	x	y	x	y
38.1341	1.02665	38.1341	1.17143	38.1341	1.25386
54.857	0.8369	54.857	0.9557	54.857	1.03382
74.7189	0.71595	74.7189	0.84102	74.7189	0.9109
97.3949	0.70126	97.3949	0.74193	97.3949	0.7534
122.885	0.64804	122.885	0.68047	122.885	0.70018
151.569	0.63353	151.569	0.65754	151.569	0.64392
183.391	0.6346	183.391	0.64696	183.391	0.61579
218.352	0.59393	218.352	0.63245	218.352	0.61059
256.182	0.59285	256.182	0.62403	256.182	0.60647
